# Supplementary material for: Correction: Mononuclear-macrophages but not neutrophils act as major infiltrating anti-leptospiral phagocytes during leptospirosis
Source: PLoS One. 2023 Sep 14;18(9):e0291717. doi: 10.1371/journal.pone.0291717 (PMC10501628; doi:10.1371/journal.pone.0291717)
Supplement: S3 File — (XLS) [file pone.0291717.s003.xls]

## Sheet: Sheet1
CD11b+ mononuclear-macrophages infiltration
		Lung					Liver					Kidney
		Test 1	Test 2	Test 3	Average	Standard deviation	Test 1	Test 2	Test 3	Average	Standard deviation	Test 1	Test 2	Test 3	Average	Standard deviation
	Normal	1	1	1	1	0	1	1	1	1	0	1	1	1	1	0
Time of infection （d）	3	119	146	125	130	14.1774	88	120	89	99	18.1934	108	137	116	120.333	14.9778
	5	259	219	243	240.333	20.1329	192	159	168	173	17.0587	218	193	211	207.333	12.897
	7	267	256	234	252.333	16.8028	193	167	184	181.333	13.2035	225	223	198	215.333	15.0444
	Ly6G+ neutrophils infiltration
			Lung					Liver					Kidney
			Test 1	Test 2	Test 3	Average	Standard deviation	Test 1	Test 2	Test 3	Average	Standard deviation	Test 1	Test 2	Test 3	Average	Standard deviation
		Normal	1	1	1	1	0	1	1	1	1	0	1	1	1	1	0
	Time of infection （d）	3	8	22	13	14.3333	7.0946	19	14	8	13.6667	5.50757	19	11	16	15.3333	4.04145
		5	22	15	9	15.3333	6.50641	15	19	10	14.6667	4.50925	21	17	10	16	5.56776
		7	18	22	10	16.6667	6.1101	13	12	22	15.6667	5.50757	20	19	12	17	4.3589
