# Supplementary material for: Correction: Mononuclear-macrophages but not neutrophils act as major infiltrating anti-leptospiral phagocytes during leptospirosis
Source: PLoS One. 2023 Sep 14;18(9):e0291717. doi: 10.1371/journal.pone.0291717 (PMC10501628; doi:10.1371/journal.pone.0291717)
Supplement: S4 File — (ZIP) [file pone.0291717.s004.zip › S4 File/Individual data for preparation of Figure 1B.xlsx]

## Sheet: Sheet1
				Fig. 1B: Red fluorescence intensity in L. interrogans-infected cells (fold change per 200 cells)
				Hu-macrophage					Ms-macrophage					Hu-neutrophil					Ms-neutrophil
				Test 1	Test 2	Test 3	Average	Standard deviation	Test 1	Test 2	Test 3	Average	Standard deviation	Test 1	Test 2	Test 3	Average	Standard deviation	Test 1	Test 2	Test 3	Average	Standard deviation
		Time of infection (h)	Non-infection	0.98	1.21	0.81	1	0.200749	0.92	1.32	1.07	1.10333	0.202073	1.33	1.02	0.95	1.1	0.202237	1.48	1.25	0.88	1.20333	0.30271
			1	34.78	38.98	36.89	36.8833	2.10001	37.81	39.46	41.77	39.68	1.98915	10.62	12.85	14.42	12.63	1.90953	12.8	10.02	10.69	11.17	1.45083
			2	61.38	66.69	64.38	64.15	2.66246	69.47	67.41	64.76	67.2133	2.36115	25.17	22.46	21.75	23.1267	1.80484	22.73	18.9	20.39	20.6733	1.93066
			4	59.22	65.63	62.86	62.57	3.21483	69.32	66.39	63.92	66.5433	2.70326	18.51	19.51	21.93	19.9833	1.75845	20.72	17.01	19.72	19.15	1.91956
			8	57.27	64.13	62.15	61.1833	3.53068	60.35	58.58	55.71	58.2133	2.34163	20.94	18.85	17.12	18.97	1.91283	16.96	20.74	19.69	19.13	1.95123
			12	54.93	59.62	58.88	57.81	2.52145	54.07	56.29	58.61	56.3233	2.27018	17.98	14.79	17.76	16.8433	1.78164	17.42	15.88	19.56	17.62	1.84813
			24	54.05	58.82	57.03	56.6333	2.40961	56.94	51.7	54.92	54.52	2.6428	13.74	15.84	18.37	15.9833	2.31833	14.74	15.83	18.06	16.21	1.69231
