# Supplementary material for: Correction: Mononuclear-macrophages but not neutrophils act as major infiltrating anti-leptospiral phagocytes during leptospirosis
Source: PLoS One. 2023 Sep 14;18(9):e0291717. doi: 10.1371/journal.pone.0291717 (PMC10501628; doi:10.1371/journal.pone.0291717)
Supplement: S4 File — (ZIP) [file pone.0291717.s004.zip › S4 File/Individual data for preparation of Figure 1C.xlsx]

## Sheet: Sheet1
				Fig. 1C: Leptospiral numbers in L. interrogans-infected cells
				Hu-macrophage					Ms-macrophage					Hu-neutrophil					Ms-neutrophil
				Test 1	Test 2	Test 3	Average	Standard deviation	Test 1	Test 2	Test 3	Average	Standard deviation	Test 1	Test 2	Test 3	Average	Standard deviation	Test 1	Test 2	Test 3	Average	Standard deviation
		Time of infection (h)	1	23.47	21.85	22.27	22.53	0.840714	26.65	24.33	24.42	25.1333	1.31424	5.92	8.81	6.12	6.95	1.61391	7.28	5	6.12	6.13333	1.14006
			2	38.87	38.46	41.47	39.6	1.63239	43.55	40.89	42.5	42.3133	1.33979	14.32	12.39	10.91	12.54	1.70994	10.69	11.74	13.18	11.87	1.25008
			4	36.85	40.76	38.55	38.72	1.96054	42.9	40.11	41.79	41.6	1.40467	12.2	14.1	10.96	12.42	1.58152	11.27	10.1	13.4	11.59	1.67311
			8	38.37	36.06	39.45	37.96	1.73179	37.34	35.56	34.95	35.95	1.24181	12.57	11.04	10.02	11.21	1.28347	9.53	12.64	10.59	10.92	1.58104
			12	35.27	34.71	38.23	36.07	1.89145	33.82	34.79	36.78	35.13	1.50901	8.39	9.17	10.82	9.46	1.24069	7.27	8.53	10.24	8.68	1.49067
			24	33.2	34.05	36.19	34.48	1.54068	30.99	32.78	33.43	32.4	1.26361	10	7.13	8.76	8.63	1.43941	8.38	10.04	7.32	8.58	1.37099
