# Supplementary material for: Correction: Mononuclear-macrophages but not neutrophils act as major infiltrating anti-leptospiral phagocytes during leptospirosis
Source: PLoS One. 2023 Sep 14;18(9):e0291717. doi: 10.1371/journal.pone.0291717 (PMC10501628; doi:10.1371/journal.pone.0291717)
Supplement: S5 File — (ZIP) [file pone.0291717.s005.zip › S5 File/Individual data for preparation of Figure 2B.xlsx]

## Sheet: Sheet1
Fig. 2B: Red fluorescence intensity for dead leptospires from the L. interrogans-infected cells
	Hu-macrophage						Ms-macrophage					Hu-neutrophil					Ms-neutrophil
		Test 1	Test 2	Test 3	Average	Standard deviation	Test 1	Test 2	Test 3	Average	Standard deviation	Test 1	Test 2	Test 3	Average	Standard deviation	Test 1	Test 2	Test 3	Average	Standard deviation
	Non-infection	0.78	0.98	1.24	1	0.230651	1.38	0.95	0.68	1.00333	0.353034	0.68	1.36	0.95	0.996667	0.342394	0.71	1.33	0.96	1	0.311929
Time of infection (h)	1	1.09	1.64	0.84	1.19	0.409268	1.62	0.76	1.06	1.14667	0.436501	0.89	1.88	1.17	1.31333	0.510327	0.93	2.03	1.12	1.36	0.587963
	2	2.52	2.9	3.49	2.97	0.488774	4.51	4.31	5.18	4.66667	0.455668	2.63	1.28	1.43	1.78	0.739932	2.25	1.1	1.59	1.64667	0.57709
	4	4.76	3.54	4.05	4.11667	0.612726	6.92	8.35	7.67	7.64667	0.715285	1.84	1.52	2.8	2.05333	0.666133	1.86	1.43	2.51	1.93333	0.543722
	8	6.35	5.89	7.24	6.49333	0.686319	13.52	12.43	11.85	12.6	0.84788	2.16	1.69	2.88	2.24333	0.599361	2.79	1.6	1.96	2.11667	0.610273
