# Supplementary material for: Correction: Mononuclear-macrophages but not neutrophils act as major infiltrating anti-leptospiral phagocytes during leptospirosis
Source: PLoS One. 2023 Sep 14;18(9):e0291717. doi: 10.1371/journal.pone.0291717 (PMC10501628; doi:10.1371/journal.pone.0291717)
Supplement: S5 File — (ZIP) [file pone.0291717.s005.zip › S5 File/Individual data for preparation of Figure 2C.xlsx]

## Sheet: Sheet1
Fig. 2C: Percentages of dead leptospires from the L. interrogans-infected cells
	Hu-macrophage						Ms-macrophage					Hu-neutrophil					Ms-neutrophil
		Test 1	Test 2	Test 3	Average	Standard deviation	Test 1	Test 2	Test 3	Average	Standard deviation	Test 1	Test 2	Test 3	Average	Standard deviation	Test 1	Test 2	Test 3	Average	Standard deviation
Time of infection (h)	1	1.78	2.97	1.15	1.96667	0.924247	1.61	2.43	2.16	2.06667	0.417892	1.4	1.83	2.55	1.92667	0.581062	1.19	3.3	1.01	1.83333	1.27336
	2	18.28	12.94	13.69	14.97	2.89097	37.2	31.68	29.6	32.8267	3.92761	2.84	4.37	6.87	4.69333	2.03436	3.36	7.06	4.51	4.97667	1.89363
	4	28.59	28.93	34.5	30.6733	3.31835	54.69	52.05	60.13	55.6233	4.12006	8.72	7.39	11.53	9.21333	2.11363	12.73	7.18	8.35	9.42	2.92563
	8	51.14	44.36	45.92	47.14	3.55083	89.4	79.13	82.39	83.64	5.24787	14.77	8.68	7.42	10.29	3.93061	14.76	6.74	8.17	9.89	4.27772
