# Supplementary material for: Correction: Mononuclear-macrophages but not neutrophils act as major infiltrating anti-leptospiral phagocytes during leptospirosis
Source: PLoS One. 2023 Sep 14;18(9):e0291717. doi: 10.1371/journal.pone.0291717 (PMC10501628; doi:10.1371/journal.pone.0291717)
Supplement: S5 File — (ZIP) [file pone.0291717.s005.zip › S5 File/Individual data for preparation of Figure 2D.xlsx]

## Sheet: Sheet1
Fig. 2D: Leptospiral colonies from L. interrogans-infected cells
	Hu-macrophage						Ms-macrophage					Hu-neutrophil					Ms-neutrophil
		Test 1	Test 2	Test 3	Average	Standard deviation	Test 1	Test 2	Test 3	Average	Standard deviation	Test 1	Test 2	Test 3	Average	Standard deviation	Test 1	Test 2	Test 3	Average	Standard deviation
Time of infection (h)	1	688000	664000	715000	689000	25514.7	713000	666000	691000	690000	23516	674000	695000	656000	675000	19519.2	668000	648000	691000	669000	21517.4
	2	601000	542000	570000	571000	29512.7	540000	480000	516000	512000	30199.3	625000	674000	648000	649000	24515.3	657000	602000	628000	629000	27513.6
	4	496000	565000	532000	531000	34510.9	409000	345000	377000	377000	32000	605000	580000	627000	604000	23516	618000	557000	589000	588000	30512.3
	8	400000	459000	431000	430000	29512.7	137000	167000	104000	136000	31511.9	535000	559000	508000	534000	25514.7	578000	517000	549000	548000	30512.3
