# Supplementary material for: Correction: Mononuclear-macrophages but not neutrophils act as major infiltrating anti-leptospiral phagocytes during leptospirosis
Source: PLoS One. 2023 Sep 14;18(9):e0291717. doi: 10.1371/journal.pone.0291717 (PMC10501628; doi:10.1371/journal.pone.0291717)
Supplement: S5 File — (ZIP) [file pone.0291717.s005.zip › S5 File/Individual data for preparation of Figure 2E.xlsx]

## Sheet: Sheet1
Fig. 2E: Leptospiral enumeration after incubation
	Hu-macrophage						Ms-macrophage					Hu-neutrophil					Ms-neutrophil
		Test 1	Test 2	Test 3	Average	Standard deviation	Test 1	Test 2	Test 3	Average	Standard deviation	Test 1	Test 2	Test 3	Average	Standard deviation	Test 1	Test 2	Test 3	Average	Standard deviation
Time of infection (h)	1	79852800	77881200	81824100	79852700	1.97145e+06	83299000	80885300	78472800	80885700	2.4131e+06	79666100	77636300	81697700	79666700	2.0307e+06	79665900	81267200	78066910	79666670	1.60015e+06
	2	66248600	61566800	63907800	6.39077e+07	2.3409e+06	58837000	56033800	53229100	56033300	2.80395e+06	77845000	74900500	71954500	74900000	2.94525e+06	72137700	77842800	74989500	74990000	2.85255e+06
	4	61089500	56213000	58651400	58651300	2.43825e+06	43570100	37059600	40314400	40314700	3.25525e+06	72560800	69704300	75414900	72560000	2.8553e+06	75013300	72002800	68993800	72003300	3.00975e+06
	8	48689100	42701500	45695300	45695300	2993800	22568900	16324900	19446300	19446700	3.122e+06	64883900	71022300	67953700	67953300	3.0692e+06	68294000	71633700	64972300	68300000	3.3307e+06
