# Supplementary material for: Correction: Mononuclear-macrophages but not neutrophils act as major infiltrating anti-leptospiral phagocytes during leptospirosis
Source: PLoS One. 2023 Sep 14;18(9):e0291717. doi: 10.1371/journal.pone.0291717 (PMC10501628; doi:10.1371/journal.pone.0291717)
Supplement: S5 File — (ZIP) [file pone.0291717.s005.zip › S5 File/Individual data for preparation of Figure 2G.xlsx]

## Sheet: Sheet1
Fig. 2G: Co-localization of intracellular leptospires with lysosomes
	Hu-macrophage						Ms-macrophage					Hu-neutrophil					Ms-neutrophil
		Test 1	Test 2	Test 3	Average	Standard deviation	Test 1	Test 2	Test 3	Average	Standard deviation	Test 1	Test 2	Test 3	Average	Standard deviation	Test 1	Test 2	Test 3	Average	Standard deviation
	Non-infection	0	0	0	0	0	0	0	0	0	0	0	0	0	0	0	0	0	0	0	0
Time of infection (h)	1	36.09	26.83	31.37	31.43	4.63029	48.04	42.49	40.77	43.7667	3.79943	8.27	7.3	13.1	9.55667	3.10671	8.11	13.25	7.34	9.56667	3.21301
	2	43.27	47.62	39.72	43.5367	3.95675	73.89	67.02	78.39	73.1	5.72602	14.33	10.07	8.63	11.01	2.96398	10.36	7.7	14.94	11	3.66219
	4	60.74	56.85	53.93	57.1733	3.41649	92.41	99.28	90.94	94.21	4.45184	11.39	14.76	10.24	12.13	2.34911	10.83	15.54	8.13	11.5	3.75016
	8	50.94	58.93	54.62	54.83	3.99914	88.84	95.85	90.2	91.63	3.71735	10.21	11.42	14.78	12.1367	2.36779	11.63	9.84	14.53	12	2.36679
