# Supplementary material for: Correction: Mononuclear-macrophages but not neutrophils act as major infiltrating anti-leptospiral phagocytes during leptospirosis
Source: PLoS One. 2023 Sep 14;18(9):e0291717. doi: 10.1371/journal.pone.0291717 (PMC10501628; doi:10.1371/journal.pone.0291717)
Supplement: S6 File — (ZIP) [file pone.0291717.s006.zip › S6 File/Individual data for preparation of Figure 3B.xlsx]

## Sheet: Sheet1
Fig. 3B: Fluorescence intensity of the ROS levels in L. interrogans-infected cells
	Hu-macrophage						Ms-macrophage					Hu-neutrophil					Ms-neutrophil
		Test 1	Test 2	Test 3	Average	Standard deviation	Test 1	Test 2	Test 3	Average	Standard deviation	Test 1	Test 2	Test 3	Average	Standard deviation	Test 1	Test 2	Test 3	Average	Standard deviation
	Non-infection	0.95	0.69	1.35	0.996667	0.332466	1.42	0.66	0.92	1	0.386264	1.33	0.7	0.97	1	0.31607	0.63	1.42	0.95	1	0.397366
Time of infection (h)	1	3.74	5.26	4.26	4.42	0.772528	4.66	3.64	3.1	3.8	0.792212	2.89	1.83	2.48	2.4	0.534509	1.78	2.99	2.31	2.36	0.606548
	2	9.14	7.78	8.7	8.54	0.693974	8.11	9.12	8.88	8.70333	0.527668	3.39	4.57	3.68	3.88	0.614898	4.14	3.27	3.3	3.57	0.493862
	4	16.65	18.16	17.21	17.34	0.763348	18.84	17.53	18.47	18.28	0.675352	6.41	5.11	6.27	5.93	0.713583	5.5	6.44	5.13	5.69	0.675352
	8	17.96	16.66	17.7	17.44	0.687895	19.04	17.57	17.93	18.18	0.766225	5.78	4.8	4.96	5.18	0.525738	5.55	4.64	4.87	5.02	0.473181
