# Supplementary material for: Correction: Mononuclear-macrophages but not neutrophils act as major infiltrating anti-leptospiral phagocytes during leptospirosis
Source: PLoS One. 2023 Sep 14;18(9):e0291717. doi: 10.1371/journal.pone.0291717 (PMC10501628; doi:10.1371/journal.pone.0291717)
Supplement: S6 File — (ZIP) [file pone.0291717.s006.zip › S6 File/Individual data for preparation of Figure 3C.xlsx]

## Sheet: Sheet1
Fig. 3C: Dead leptospiral percentages in NAC-pretreated L. interrogans-infected Hu-macrophages and Hu-neutrophils
	NAC-untreated Hu-macrophage						NAC-pretreated Hu-macrophage					NAC-untreated Hu-neutrophil					NAC-pretreated Hu-neutrophil
		Test 1	Test 2	Test 3	Average	Standard deviation	Test 1	Test 2	Test 3	Average	Standard deviation	Test 1	Test 2	Test 3	Average	Standard deviation	Test 1	Test 2	Test 3	Average	Standard deviation
Time of infection (h)	1	1.03	3.34	1.78	2.05	1.17843	3.34	0.97	1.57	1.96	1.23219	0.37	1.52	3.3	1.73	1.47625	3.04	0.49	0.7	1.41	1.41552
	2	20	17.8	14.01	17.27	3.02997	13.43	8.09	9.89	10.47	2.71684	1.64	5.69	3.74	3.69	2.02546	5.22	1.33	3.2	3.25	1.94548
	4	30.25	36.22	32.14	32.87	3.05121	15.65	21.08	15.68	17.47	3.12639	6.68	10.57	9.48	8.91	2.00666	4.62	9.92	7.09	7.21	2.65204
	8	54.73	47.72	49.75	50.7333	3.60697	33.51	26.76	31.51	30.5933	3.46711	12.04	6.8	9.03	9.29	2.62966	8	4.86	10.51	7.79	2.83085
