# Supplementary material for: Correction: Mononuclear-macrophages but not neutrophils act as major infiltrating anti-leptospiral phagocytes during leptospirosis
Source: PLoS One. 2023 Sep 14;18(9):e0291717. doi: 10.1371/journal.pone.0291717 (PMC10501628; doi:10.1371/journal.pone.0291717)
Supplement: S6 File — (ZIP) [file pone.0291717.s006.zip › S6 File/Individual data for preparation of Figure 3D.xlsx]

## Sheet: Sheet1
Fig. 3D: Dead leptospiral percentages in NAC-pretreated L. interrogans-infected Ms-macrophages and Ms-neutrophils
	NAC-untreated Ms-macrophage						NAC-pretreated Ms-macrophage					NAC-untreated Ms-neutrophil					NAC-pretreated Ms-neutrophil
		Test 1	Test 2	Test 3	Average	Standard deviation	Test 1	Test 2	Test 3	Average	Standard deviation	Test 1	Test 2	Test 3	Average	Standard deviation	Test 1	Test 2	Test 3	Average	Standard deviation
Time of infection (h)	1	2.31	1.54	1.34	1.73	0.512152	2.65	1.56	1.58	1.93	0.623618	0.34	2.56	0.8	1.23333	1.17172	0.29	2.38	0.42	1.03	1.17094
	2	37.7	31.85	32.84	34.13	3.13109	13.2	8.64	10.95	10.93	2.28007	6.74	3.45	4.45	4.88	1.68662	2.36	5.59	3.09	3.68	1.6939
	4	48.19	57.71	51.69	52.53	4.81527	21.6	28.65	22.83	24.36	3.76581	7.41	10.06	8.69	8.72	1.32525	6.78	8.39	6.79	7.32	0.926661
	8	83.69	76.02	78.88	79.53	3.87609	55.85	47.39	50.45	51.23	4.2836	8.35	10.82	9	9.39	1.28035	6.5	9.03	7.54	7.69	1.27165
