# Supplementary material for: Correction: Mononuclear-macrophages but not neutrophils act as major infiltrating anti-leptospiral phagocytes during leptospirosis
Source: PLoS One. 2023 Sep 14;18(9):e0291717. doi: 10.1371/journal.pone.0291717 (PMC10501628; doi:10.1371/journal.pone.0291717)
Supplement: S7 File — (ZIP) [file pone.0291717.s007.zip]

Archive with 6 entries (6 files):
- S7 File/Individual data for preparation of Figure 4B.xlsx
- S7 File/Individual data for preparation of Figure 4C.xlsx
- S7 File/Individual data for preparation of Figure 4D.xlsx
- S7 File/Individual data for preparation of Figure 4F.xlsx
- S7 File/Individual data for preparation of Figure 4G.xlsx
- S7 File/Individual data for preparation of Figure 4H.xlsx
