# Supplementary material for: Correction: Mononuclear-macrophages but not neutrophils act as major infiltrating anti-leptospiral phagocytes during leptospirosis
Source: PLoS One. 2023 Sep 14;18(9):e0291717. doi: 10.1371/journal.pone.0291717 (PMC10501628; doi:10.1371/journal.pone.0291717)
Supplement: S7 File — (ZIP) [file pone.0291717.s007.zip › S7 File/Individual data for preparation of Figure 4B.xlsx]

## Sheet: Sheet1
Fig.4B: Fluorescence intensity of the NO levels in L. interrogans-infected cells
	Hu-macrophage						Ms-macrophage					Hu-neutrophil					Ms-neutrophil
		Test 1	Test 2	Test 3	Average	Standard deviation	Test 1	Test 2	Test 3	Average	Standard deviation	Test 1	Test 2	Test 3	Average	Standard deviation	Test 1	Test 2	Test 3	Average	Standard deviation
	Non-infection	0.92	1.13	0.95	1	0.113578	1.21	0.83	0.96	1	0.193132	0.86	1.18	0.97	1.00333	0.162583	0.95	0.98	1.06	0.996667	0.0568624
Time of infection (h)	1	4.79	3.53	4.34	4.22	0.638514	6.23	4.71	4.46	5.13333	0.957932	1.73	2.17	1.59	1.83	0.302655	1.84	2.13	1.4	1.79	0.36756
	2	7.38	8.79	7.56	7.91	0.767398	7.4	9.34	7.71	8.15	1.04216	1.87	2.57	2.13	2.19	0.353836	2.28	2.81	2.14	2.41	0.353412
	4	12.83	14.52	14.41	13.92	0.945569	13.84	14.92	13.6	14.12	0.703136	3.42	4.26	3.24	3.64	0.544426	2.7	3.77	3.25	3.24	0.53507
	8	13.7	15.67	13.56	14.31	1.17987	15.04	16.26	14.81	15.37	0.779295	2.69	3.71	3.07	3.15667	0.515493	2.86	3.74	3.78	3.46	0.52
