# Supplementary material for: Correction: Mononuclear-macrophages but not neutrophils act as major infiltrating anti-leptospiral phagocytes during leptospirosis
Source: PLoS One. 2023 Sep 14;18(9):e0291717. doi: 10.1371/journal.pone.0291717 (PMC10501628; doi:10.1371/journal.pone.0291717)
Supplement: S7 File — (ZIP) [file pone.0291717.s007.zip › S7 File/Individual data for preparation of Figure 4C.xlsx]

## Sheet: Sheet1
Fig. 4C: Dead leptospiral percentages in SMT-pretreated L. interrogans-infected Hu-macrophages and Hu-neutrophils
	SMT-untreated Hu-macrophage						SMT-pretreated Hu-macrophage					SMT-untreated Hu-neutrophil					SMT-pretreated Hu-neutrophil
		Test 1	Test 2	Test 3	Average	Standard deviation	Test 1	Test 2	Test 3	Average	Standard deviation	Test 1	Test 2	Test 3	Average	Standard deviation	Test 1	Test 2	Test 3	Average	Standard deviation
Time of infection (h)	1	2.34	2.82	1.86	2.34	0.48	1.79	2.63	2.06	2.16	0.428836	1.61	2.69	1.79	2.03	0.578619	1.34	2.42	1.35	1.70333	0.620672
	2	19.53	14.96	12.22	15.57	3.69298	11.29	5.9	7.92	8.37	2.72303	6.29	5.19	2.89	4.79	1.73494	2.39	5.7	3.46	3.85	1.68911
	4	35.69	28.89	31.32	31.9667	3.44581	16.13	21.96	17.62	18.57	3.02888	7.56	12.38	9.19	9.71	2.45171	6.98	9.45	8.19	8.20667	1.23508
	8	41.31	49.5	46	45.6033	4.10938	25.48	33.77	30.42	29.89	4.17034	12.88	9	9.59	10.49	2.09072	8.23	7.39	10.76	8.79333	1.7542
