# Supplementary material for: Correction: Mononuclear-macrophages but not neutrophils act as major infiltrating anti-leptospiral phagocytes during leptospirosis
Source: PLoS One. 2023 Sep 14;18(9):e0291717. doi: 10.1371/journal.pone.0291717 (PMC10501628; doi:10.1371/journal.pone.0291717)
Supplement: S7 File — (ZIP) [file pone.0291717.s007.zip › S7 File/Individual data for preparation of Figure 4D.xlsx]

## Sheet: Sheet1
Fig. 4D: Dead leptospiral percentages in SMT-pretreated L. interrogans-infected Ms-macrophages and Ms-neutrophils
	SMT-untreated Ms-macrophage						SMT-pretreated Ms-macrophage					SMT-untreated Ms-neutrophil					SMT-pretreated Ms-neutrophil
		Test 1	Test 2	Test 3	Average	Standard deviation	Test 1	Test 2	Test 3	Average	Standard deviation	Test 1	Test 2	Test 3	Average	Standard deviation	Test 1	Test 2	Test 3	Average	Standard deviation
Time of infection (h)	1	2.69	2.46	1.54	2.23	0.608523	1.83	2.73	1.83	2.13	0.519615	2.48	1.59	1.42	1.83	0.569298	0.87	2.78	1.54	1.73	0.969072
	2	34.26	26.85	29.88	30.33	3.72544	15.08	18.2	22.61	18.63	3.78337	3.76	6.49	4.69	4.98	1.38791	5.48	2.12	3.44	3.68	1.69281
	4	49.72	56.77	55.3	53.93	3.71931	35.55	27.63	32.1	31.76	3.97093	8.32	11.51	9.33	9.72	1.63037	6.9	10.24	7.82	8.32	1.72522
	8	87.46	79.14	77.68	81.4267	5.27577	59.26	64.67	55.56	59.83	4.58167	8.05	12.8	10.11	10.32	2.38195	6.33	10.26	7.98	8.19	1.9734
