# Supplementary material for: Correction: Mononuclear-macrophages but not neutrophils act as major infiltrating anti-leptospiral phagocytes during leptospirosis
Source: PLoS One. 2023 Sep 14;18(9):e0291717. doi: 10.1371/journal.pone.0291717 (PMC10501628; doi:10.1371/journal.pone.0291717)
Supplement: S7 File — (ZIP) [file pone.0291717.s007.zip › S7 File/Individual data for preparation of Figure 4F.xlsx]

## Sheet: Sheet1
Fig. 4F: Fluorescence intensity of the [Ca2+]i in L. interrogans-infected cells
	Hu-macrophage						Ms-macrophage					Hu-neutrophil					Ms-neutrophil
		Test 1	Test 2	Test 3	Average	Standard deviation	Test 1	Test 2	Test 3	Average	Standard deviation	Test 1	Test 2	Test 3	Average	Standard deviation	Test 1	Test 2	Test 3	Average	Standard deviation
	Non-infection	0.89	1.17	0.94	1	0.149332	0.87	1.2	0.93	1	0.175784	0.81	1.24	0.95	1	0.219317	1.37	0.72	0.91	1	0.334215
Time of infection (h)	1	6.64	8.04	6.73	7.13667	0.783603	8.33	6.9	7.06	7.43	0.783518	2.96	2.3	1.95	2.40333	0.512868	2.91	2.28	1.89	2.36	0.514684
	2	14.24	12.79	14.25	13.76	0.84006	12.95	14.06	13.37	13.46	0.560446	5.57	6.43	5.68	5.89333	0.46801	6.63	5.77	6.11	6.17	0.433128
	4	14.31	12.99	12.63	13.31	0.884534	13.13	14.56	13.29	13.66	0.783518	5.08	6.29	5.52	5.63	0.612454	6.54	5.89	5.24	5.89	0.65
	8	11.87	13.55	12.59	12.67	0.842852	12.32	13.65	12.91	12.96	0.666408	4.79	5.86	5.19	5.28	0.540648	5.24	6.17	5.45	5.62	0.48775
