# Supplementary material for: Correction: Mononuclear-macrophages but not neutrophils act as major infiltrating anti-leptospiral phagocytes during leptospirosis
Source: PLoS One. 2023 Sep 14;18(9):e0291717. doi: 10.1371/journal.pone.0291717 (PMC10501628; doi:10.1371/journal.pone.0291717)
Supplement: S7 File — (ZIP) [file pone.0291717.s007.zip › S7 File/Individual data for preparation of Figure 4G.xlsx]

## Sheet: Sheet1
Fig. 4G: Dead leptospiral percentages in BAPTA/AM-pretreated L. interrogans-infected Hu-macrophages and Hu-neutrophils
	BAPTA/AM-untreated Hu-macrophage						BAPTA/AM-pretreated Hu-macrophage					BAPTA/AM-untreated Hu-neutrophil					BAPTA/AM-pretreated Hu-neutrophil
		Test 1	Test 2	Test 3	Average	Standard deviation	Test 1	Test 2	Test 3	Average	Standard deviation	Test 1	Test 2	Test 3	Average	Standard deviation	Test 1	Test 2	Test 3	Average	Standard deviation
Time of infection (h)	1	1.19	2.72	2.2	2.03667	0.777967	2.62	1.37	1.89	1.96	0.627933	1.76	1.04	2.39	1.73	0.6755	2.07	0.65	1.51	1.41	0.715262
	2	19.8	16.39	12.62	16.27	3.5915	10.85	5.02	6.54	7.47	3.02422	1.83	5.68	3.56	3.69	1.92829	4.3	1.82	3.63	3.25	1.28293
	4	32.18	29.61	25.72	29.17	3.2524	14.5	8.72	12.4	11.8733	2.92577	10.32	6.87	9.54	8.91	1.80923	5.23	8.57	7.83	7.21	1.75419
	8	56.59	49.17	52.94	52.9	3.71016	25.29	22.32	18.96	22.19	3.167	11.29	8.25	8.34	9.29333	1.72975	8.66	7	7.7	7.78667	0.833387
