# Supplementary material for: Correction: Mononuclear-macrophages but not neutrophils act as major infiltrating anti-leptospiral phagocytes during leptospirosis
Source: PLoS One. 2023 Sep 14;18(9):e0291717. doi: 10.1371/journal.pone.0291717 (PMC10501628; doi:10.1371/journal.pone.0291717)
Supplement: S7 File — (ZIP) [file pone.0291717.s007.zip › S7 File/Individual data for preparation of Figure 4H.xlsx]

## Sheet: Sheet1
Fig. 4H: Dead leptospiral percentages in BAPTA/AM-pretreated L. interrogans-infected Ms-macrophages and Ms-neutrophils
	BAPTA/AM-untreated Ms-macrophage						BAPTA/AM-pretreated Ms-macrophage					BAPTA/AM-untreated Ms-neutrophil					BAPTA/AM-pretreated Ms-neutrophil
		Test 1	Test 2	Test 3	Average	Standard deviation	Test 1	Test 2	Test 3	Average	Standard deviation	Test 1	Test 2	Test 3	Average	Standard deviation	Test 1	Test 2	Test 3	Average	Standard deviation
Time of infection (h)	1	2.76	1.55	2.07	2.12667	0.606987	2.71	1.36	1.87	1.98	0.681689	0.88	2.25	1.46	1.53	0.687677	1.96	0.43	1.3	1.23	0.767398
	2	35.82	27.96	31.81	31.8633	3.93027	11.83	17.17	15.04	14.68	2.68814	6.39	4.82	5.23	5.48	0.81431	2.66	5.24	4.04	3.98	1.29105
	4	52.29	61.33	57.17	56.93	4.52478	25.47	22.01	17.8	21.76	3.84111	8.87	10.32	9.44	9.54333	0.730502	5.81	8.54	7.92	7.42333	1.43117
	8	81.71	85.67	77.51	81.63	4.08059	42.87	35.03	38.58	38.8267	3.92582	7.71	12.6	10.86	10.39	2.47865	10.02	6.89	8.27	8.39333	1.56864
