# Supplementary material for: Correction: Mononuclear-macrophages but not neutrophils act as major infiltrating anti-leptospiral phagocytes during leptospirosis
Source: PLoS One. 2023 Sep 14;18(9):e0291717. doi: 10.1371/journal.pone.0291717 (PMC10501628; doi:10.1371/journal.pone.0291717)
Supplement: S8 File — (ZIP) [file pone.0291717.s008.zip › S8 File/Individual data for preparation of Figure 7B.xlsx]

## Sheet: Sheet1
		Fig. 7B: Chemokine profile in the serum samples from L. interrogans-infected mice
			Normal							Mice infected for 3 d							Mice infected for 5 d							Mice infected for 7 d
			Test 1	Test 2	Test 3	Test 4	Test 5	Average	Standard deviation	Test 1	Test 2	Test 3	Test 4	Test 5	Average	Standard deviation	Test 1	Test 2	Test 3	Test 4	Test 5	Average	Standard deviation	Test 1	Test 2	Test 3	Test 4	Test 5	Average	Standard deviation
		6Ckine	0.93	1.031	1.032	1.046	0.96	0.9998	0.0514801	1.01	1.09	0.98	1.08	1.07	1.046	0.0482701	1.07	1.09	1.06	1.03	1.09	1.068	0.0248998	0.99	1.04	1.05	0.98	1.07	1.026	0.0391152
		BLC	1.07	0.92	0.97	1.03	1.02	1.002	0.0580517	0.82	0.87	0.89	0.91	0.83	0.864	0.0384708	0.91	0.79	0.86	0.94	0.83	0.866	0.0602495	0.83	0.88	0.89	0.84	0.79	0.846	0.0403733
		CTACK	1.02	0.95	0.95	1.04	1.02	0.996	0.0427785	1.58	1.74	1.78	1.62	1.51	1.646	0.112161	2.04	2.11	1.96	2.16	2.13	2.08	0.0803119	2.52	2.35	2.45	2.21	2.59	2.424	0.14893
		CXCL16	1.03	0.91	1.09	0.94	1.05	1.004	0.0760263	1.76	1.75	1.69	1.74	1.81	1.75	0.0430116	2.71	2.54	2.61	2.78	2.48	2.624	0.122188	2.97	2.85	2.79	3	2.94	2.91	0.0874643
		Eotaxin-1	1.01	0.9	0.94	1.06	1.11	1.004	0.0856154	1.07	0.96	1.08	1.09	1.01	1.042	0.0554076	1.15	1.04	1.08	1.19	0.99	1.09	0.0809321	1.13	1.07	1.16	0.98	1.05	1.078	0.0704982
		Eotaxin-2	1.02	0.92	1.07	0.93	1.06	1	0.0710634	0.88	0.95	0.86	0.97	0.94	0.92	0.0474342	0.85	0.77	0.79	0.89	0.74	0.808	0.0609918	0.71	0.8	0.84	0.72	0.68	0.75	0.067082
		Fractalkine	1.12	1.05	0.91	0.94	0.96	0.996	0.0867756	1.01	1.06	0.98	1.05	1.05	1.03	0.0339116	0.97	1.09	1.13	0.95	1.01	1.03	0.0774597	1.14	0.94	0.97	1.18	0.92	1.03	0.12083
		I-TAC	0.95	1.031	1.05	1.03	0.94	1.0002	0.051139	1.75	1.56	1.66	1.78	1.62	1.674	0.0909945	2.25	2.38	2.4	2.18	2.34	2.31	0.0927362	2.54	2.75	2.85	2.47	2.64	2.65	0.153786
		KC	1.03	1.07	0.97	0.92	1.02	1.002	0.0580517	1.21	1.28	1.19	1.29	1.28	1.25	0.0463681	1.28	1.06	1.17	1.24	1.32	1.214	0.102372	1.34	1.21	1.17	1.26	1.34	1.264	0.0763544
		LIX	0.93	1.02	1.06	0.93	1.07	1.002	0.0683374	1.08	1.14	1.15	1.11	1.12	1.12	0.0273861	1.21	1.16	1.19	1.23	1.12	1.182	0.0432435	1.27	1.19	1.16	1.25	1.26	1.226	0.0482701
		MCP-1	0.94	1.05	1.03	1.03	0.94	0.998	0.0535724	2.58	2.75	2.79	2.54	2.69	2.67	0.107471	3.27	3.11	3.18	3.32	3.07	3.19	0.105119	3.49	3.3	3.21	3.42	3.53	3.39	0.133229
		MCP-5	1.06	0.97	0.92	1.03	1.03	1.002	0.0563028	1.87	1.71	1.85	1.69	1.78	1.78	0.0806226	2.49	2.57	2.64	2.51	2.45	2.532	0.0742967	2.76	2.64	2.81	2.59	2.71	2.702	0.088713
		MDC	1.06	0.93	1.06	0.92	1.05	1.004	0.0723187	1.03	1.08	1.11	1.02	1.01	1.05	0.0430116	1.06	0.99	0.97	1.09	0.98	1.018	0.0535724	1.01	1.06	1.08	0.98	1.02	1.03	0.04
		MIG	0.95	1.03	1.02	1.02	0.96	0.996	0.0378153	1.08	0.98	1.06	0.94	1.19	1.05	0.0969536	1.03	1.19	0.92	1.06	1.19	1.078	0.114761	1.02	1.12	1.08	0.98	1.13	1.066	0.0646529
		MIP-1α	0.92	1.01	1.05	0.94	1.08	1	0.0689202	1.91	1.83	1.64	1.74	1.76	1.776	0.101143	2.23	2.05	2.01	2.26	1.99	2.108	0.127358	2.63	2.32	2.37	2.64	2.54	2.5	0.147817
		MIP-1γ	0.95	1.02	0.95	1.04	1.02	0.996	0.0427785	1.06	1.11	1.12	0.97	1.09	1.07	0.0604152	1.03	1.07	1.1	0.96	1.03	1.038	0.0526308	1.13	1.08	1.07	1.15	1.12	1.11	0.0339116
		MIP-2	1.03	1.06	0.97	0.92	1.03	1.002	0.0563028	1.18	1.01	1.02	1.23	1.1	1.108	0.0967988	1.1	1	1.04	1.15	0.96	1.05	0.0761577	1.02	1.14	1.17	0.95	1.12	1.08	0.0919239
		MIP-3α	1.06	0.97	0.92	1.03	1.03	1.002	0.0563028	0.82	0.73	0.84	0.75	0.77	0.782	0.0465833	0.69	0.59	0.54	0.71	0.66	0.638	0.0712039	0.63	0.67	0.69	0.61	0.65	0.65	0.0316228
		MIP-3β	1.05	1.031	0.95	0.94	1.02	0.9982	0.0498618	0.84	0.78	0.81	0.76	0.86	0.81	0.0412311	0.79	0.71	0.67	0.74	0.82	0.746	0.0602495	0.64	0.81	0.87	0.62	0.71	0.73	0.107935
		PF4	1.02	0.95	1.03	0.95	1.04	0.998	0.0443847	1.14	1.21	1.12	1.25	1.18	1.18	0.0524404	1.22	1.34	1.41	1.18	1.25	1.28	0.0935414	1.36	1.25	1.34	1.19	1.39	1.306	0.0832466
		RANTES	1.08	0.92	0.94	1.02	1.05	1.002	0.0694262	1.4	1.59	1.36	1.63	1.47	1.49	0.11726	1.92	2	1.91	2.04	1.94	1.962	0.055857	2.23	1.95	2.08	2.16	2.28	2.14	0.130192
		SDF-1α	1.03	0.92	0.97	1.03	1.07	1.004	0.0589915	1.14	1.08	1.06	1.17	1.1	1.11	0.0447214	1.1	1.16	1.18	1.07	1.14	1.13	0.0447214	1.18	1.08	1.05	1.23	1.12	1.132	0.0732803
		TARC	0.95	1.04	1.03	0.95	1.01	0.996	0.043359	1.1	1.19	1.13	1.22	1.06	1.14	0.065192	1.19	1.32	1.37	1.14	1.23	1.25	0.0940744	1.29	1.26	1.34	1.39	1.42	1.34	0.0667083
		I-309	1.03	0.94	1.031	0.95	1.05	1.0002	0.051139	1.78	1.61	1.66	1.82	1.64	1.702	0.0923038	2.25	2.02	2.07	2.37	1.98	2.138	0.165741	2.2	2.48	2.15	2.48	2.46	2.354	0.16456
		TECK	0.94	0.91	1.02	1.09	1.06	1.004	0.0770065	1.59	1.47	1.64	1.47	1.53	1.54	0.0748331	2.1	1.98	1.96	2.16	2.06	2.052	0.0831865	2.28	2.23	2.14	2.3	2.27	2.244	0.0634823
