# Supplementary material for: Correction: Mononuclear-macrophages but not neutrophils act as major infiltrating anti-leptospiral phagocytes during leptospirosis
Source: PLoS One. 2023 Sep 14;18(9):e0291717. doi: 10.1371/journal.pone.0291717 (PMC10501628; doi:10.1371/journal.pone.0291717)
Supplement: S8 File — (ZIP) [file pone.0291717.s008.zip › S8 File/Individual data for preparation of Figure 7C.xlsx]

## Sheet: Sheet1
		Fig. 7C: Chemokine profile in the serum samples from leptospirosis patients
			Normal							Patients
			Test 1	Test 2	Test 3	Test 4	Test 5	Average	Standard deviation	Test 1	Test 2	Test 3	Test 4	Test 5	Average	Standard deviation
		BLC	0.94	1.05	1.03	1.02	0.96	1	0.0474342	0.84	0.79	0.94	0.87	0.96	0.88	0.0703562
		MEC	0.93	1.09	0.93	1.04	1.02	1.002	0.0704982	1.23	1.15	1.16	1.1	1.19	1.166	0.0482701
		CKβ8-1	0.97	1.02	1.05	0.95	1.03	1.004	0.04219	1.18	1.19	1.21	1.27	1.26	1.222	0.0408656
		CTACK	1.06	0.92	1.08	0.91	1.02	0.998	0.078867	1.69	1.76	1.72	1.8	1.68	1.73	0.05
		CXCL16	1.06	0.87	1.02	0.96	1.09	1	0.0874643	2.29	2.4	2.39	2.38	2.28	2.348	0.0580517
		ENA-74	0.92	0.92	1.04	1.02	1.09	0.998	0.0756307	1.22	1.23	1.03	1.1	1.12	1.14	0.0845577
		Eotaxin	0.91	0.97	0.95	1.05	1.13	1.002	0.0878635	0.87	0.79	0.76	0.91	0.82	0.83	0.0604152
		Eotaxin-2	1.04	0.95	1.04	0.93	1.02	0.996	0.0522494	0.97	0.95	0.98	0.84	0.81	0.91	0.0790569
		Eotaxin-3	0.93	0.94	1.01	1.05	1.08	1.002	0.066106	1.02	0.94	0.95	1.04	0.94	0.978	0.0481664
		Fractalkine	1.03	1.04	1.08	0.91	0.92	0.996	0.0763544	1.16	1.18	1.1	1.06	1.18	1.136	0.0536656
		GCP-2	0.94	0.96	1.02	1.04	1.05	1.002	0.0491935	1.09	1.12	0.99	1.1	1.11	1.082	0.0526308
		GRO	1.05	1.02	1.07	0.92	0.94	1	0.0667083	1.07	1.09	1.02	1.12	1.17	1.094	0.0559464
		GROα	0.93	0.9	1.07	1.03	1.05	0.996	0.0760263	1.18	1.06	1.17	1.16	1.12	1.138	0.0491935
		HCC-4	0.96	0.93	1.02	1.03	1.08	1.004	0.0594138	1.08	0.91	0.96	1	0.95	0.98	0.0644205
		I-309	0.93	0.92	1.02	1.05	1.1	1.004	0.0776531	1.3	1.17	1.26	1.16	1.28	1.234	0.0646529
		IL-8	0.97	0.96	1.04	1.01	1.03	1.002	0.0356371	1.21	1.34	1.22	1.23	1.3	1.26	0.0570088
		IP-10	1.02	0.94	0.96	1.03	1.06	1.002	0.0501996	1.13	1.2	1.12	1.06	1.18	1.138	0.0549545
		I-TAC	1.01	0.93	0.94	1.05	1.08	1.002	0.066106	1.78	1.89	1.94	1.89	1.92	1.884	0.061887
		Lymphotactin	0.93	0.95	1.02	1.04	1.05	0.998	0.0544977	0.97	1.06	0.92	1.01	0.96	0.984	0.0531977
		MCP-1	0.92	0.96	1.02	1.04	1.05	0.998	0.055857	2.47	2.53	2.65	2.59	2.46	2.54	0.0806226
		MCP-2	0.94	0.92	1.02	1.03	1.08	0.998	0.0664831	1.22	1.24	1.36	1.33	1.27	1.284	0.0594138
		MCP-3	1.02	1.03	0.94	0.95	1.08	1.004	0.0585662	1.27	1.38	1.34	1.26	1.36	1.322	0.054037
		MCP-4	0.93	1.02	1.06	0.92	1.07	1	0.0710634	1.19	1.21	1.28	1.33	1.27	1.256	0.0563915
		MDC	1.02	1.03	1.06	0.92	0.96	0.998	0.056745	1.14	1.18	1.03	1.04	0.96	1.07	0.0888819
		MIG	1.04	1.1	0.92	0.93	1.03	1.004	0.0770065	1.14	1.21	1.17	0.97	1.16	1.13	0.0930054
		MIP-α	0.94	0.91	1.03	1.03	1.07	0.996	0.0676757	1.25	1.14	1.16	1.29	1.08	1.184	0.0850294
		MIP-β	0.93	0.92	1.04	1.02	1.07	0.996	0.0673053	1.17	1.21	1.18	1.31	1.28	1.23	0.0620484
		MIP-δ	0.93	0.94	1.03	1.01	1.09	1	0.0663325	1.52	1.52	1.67	1.7	1.64	1.61	0.0848528
		MIP-3α	1.03	1.05	1.09	0.94	0.91	1.004	0.0760263	1.23	1.36	1.27	1.21	1.39	1.292	0.0794984
		MIP-3β	0.91	0.93	1.05	1	1.12	1.002	0.0864292	0.76	0.84	0.87	0.71	0.89	0.814	0.0763544
		MPIF-1	1.02	1.05	0.92	1.07	0.93	0.998	0.0690652	1.14	1.26	1.13	1.1	1.21	1.168	0.0653452
		NAP-2	1.11	1.01	0.89	0.93	1.08	1.004	0.0942338	1.32	1.24	1.15	1.12	1.13	1.192	0.0858487
		PARC	0.96	0.95	1.02	1.03	1.06	1.004	0.0472229	1.27	1.13	1.29	1.2	1.32	1.242	0.0766159
		RANTES	1.07	1.04	0.92	0.93	1.03	0.998	0.0683374	2.04	2.06	1.93	1.96	1.9	1.978	0.0694262
		SDF-1α	0.93	1.1	0.92	0.96	1.07	0.996	0.0832466	1.18	0.98	1.13	1.04	1.14	1.094	0.0817313
		DF-1β	1.04	1.06	0.94	0.96	1.02	1.004	0.0517687	1.26	1.21	1.2	1.04	1.1	1.162	0.0895545
		TARC	1.07	1.05	0.93	0.91	1.04	1	0.074162	1.22	1.19	1.36	1.31	1.29	1.274	0.068775
		TECK	1.02	1.03	0.96	0.97	1.03	1.002	0.0342053	1.66	1.79	1.82	1.86	1.73	1.772	0.0785493
