# Supplementary material for: Correction: Mononuclear-macrophages but not neutrophils act as major infiltrating anti-leptospiral phagocytes during leptospirosis
Source: PLoS One. 2023 Sep 14;18(9):e0291717. doi: 10.1371/journal.pone.0291717 (PMC10501628; doi:10.1371/journal.pone.0291717)
Supplement: S9 File — (XLSX) [file pone.0291717.s009.xlsx]

## Sheet: Sheet1
Expression of VCAM-1 in the tissues from L. interrogan-infected mice
	Lung					Liver					Kidney
	Test 1	Test 2	Test 3	Average	Standard deviation	Test 1	Test 2	Test 3	Average	Standard deviation	Test 1	Test 2	Test 3	Average	Standard deviation
Normal	1	1	1	1	0	1	1	1	1	0	1	1	1	1	0
Mice infected for 3 d	70	52	58	60	9.16515	44	57	46	49	7	50	66	55	57	8.18535
Mice infected for 5 d	146	168	160	158	11.1355	145	131	123	133	11.1355	163	174	164	167	6.08276
Mice infected for 7 d	163	153	173	163	10	143	134	152	143	9	162	182	173	172.333	10.0167
Expression of E-selectin in the tissues from L. interrogans-infected mice
	Lung					Liver					Kidney
	Test 1	Test 2	Test 3	Average	Standard deviation	Test 1	Test 2	Test 3	Average	Standard deviation	Test 1	Test 2	Test 3	Average	Standard deviation
Normal	1	1	1	1	0	1	1	1	1	0	1	1	1	1	0
Mice infected for 3 d	35	52	48	45	8.88819	31	44	33	36	7	28	43	31	34	7.93725
Mice infected for 5 d	121	135	128	128	7	107	122	110	113	7.93725	103	114	104	107	6.08276
Mice infected for 7 d	127	142	130	133	7.93725	116	120	133	123	8.88819	103	123	110	112	10.1489
Expression of P-selectin in the tissues from L. interrogans-infected mice
	Lung					Liver					Kidney
	Test 1	Test 2	Test 3	Average	Standard deviation	Test 1	Test 2	Test 3	Average	Standard deviation	Test 1	Test 2	Test 3	Average	Standard deviation
Normal	1	1	1	1	0	1	1	1	1	0	1	1	1	1	0
Mice infected for 3 d	30	43	47	40	8.88819	27	43	32	34	8.18535	38	24	34	32	7.2111
Mice infected for 5 d	113	126	115	118	7	98	100	111	103	7	100	103	88	97	7.93725
Mice infected for 7 d	114	130	125	123	8.18535	116	117	106	113	6.08276	95	112	99	102	8.88819
Expression of ICAM-1 in the tissues from L. interrogans-infected mice
	Lung					Liver					Kidney
	Test 1	Test 2	Test 3	Average	Standard deviation	Test 1	Test 2	Test 3	Average	Standard deviation	Test 1	Test 2	Test 3	Average	Standard deviation
Normal	1	1	1	1	0	1	1	1	1	0	1	1	1	1	0
Mice infected for 3 d	3	7	5	5	2	1	7	4	4	3	3	7	5	5	2
Mice infected for 5 d	12	6	9	9	3	9	5	7	7	2	5	11	8	8	3
Mice infected for 7 d	8	12	10	10	2	12	6	9	9	3	9	13	11	11	2
